# Supplementary material for: Interaction between Rsp5-dependent ubiquitination and trehalose production during Cryptococcus neoformans temperature stress adaptation
Source: mSphere. 2026 May 20;11(6):e00212-26. doi: 10.1128/msphere.00212-26 (PMC13317204; doi:10.1128/msphere.00212-26)
Supplement: Supplemental tables — Tables S1 and S2. [file msphere.00212-26-s0002.xlsx]

## Sheet: Table S1
Supplemental Table S1: C. neoformans wildtype changes in protein abundance in response to high salinity stress.
Description: Quantification of wildypte C. neoformans in protein abundance after high salinity stress. C. neoformans wildtype strain was incubated in liquid YPD media or YPD supplemented with 1.5M NaCl for 1 hour prior to protein harvest. Protein quantification performed by LC-MS/MS as described in materials and methods. All proteins included here had an absolute fold change of at least 1.25, una…
Gene ID	Accession	log2(FC)	P-value	Adjusted P-value
CNAG_04474	J9VX43_CRYNH	3.00076	0.0428	1
CNAG_02171	J9VSP9_CRYNH	2.97805	0.00252	0.828
CNAG_01421	J9VMP5_CRYNH	2.89566	0.00342	0.828
CNAG_03467	J9VQD4_CRYNH	2.75303	0.039	1
CNAG_01065	J9VNS7_CRYNH;T2BNR6_CRYNH	2.57622	0.0222	1
CNAG_04788	J9VT63_CRYNH	2.4148	0.00467	0.837
CNAG_07481	J9VNL3_CRYNH	2.10732	0.0153	0.97
CNAG_06897	J9VIW4_CRYNH	1.7224	0.0126	0.962
CNAG_03415	J9VVJ5_CRYNH	1.52449	0.0196	1
CNAG_00348	J9VDW8_CRYNH	1.4506	0.00167	0.82
CNAG_06355	J9VWG1_CRYNH	1.25252	0.0469	1
CNAG_00927	J9VL42_CRYNH	1.25259	0.032	1
CNAG_00674	J9VFD3_CRYNH	1.24685	0.0255	1
CNAG_06405	J9VWL2_CRYNH	1.22331	0.0446	1
CNAG_08023	T2BNX1_CRYNH	1.21604	0.0317	1
CNAG_00503	J9VJ57_CRYNH	1.21927	0.0363	1
CNAG_05450	J9W1L6_CRYNH;T2BQ42_CRYNH	1.19006	0.00797	0.837
CNAG_05145	J9VRV5_CRYNH	1.14405	0.019	1
CNAG_05691	J9VTT8_CRYNH	1.02487	0.0114	0.931
CNAG_01011	J9VNX4_CRYNH	1.01459	0.0417	1
CNAG_04653	J9VY62_CRYNH	0.993064	0.0066	0.837
CNAG_01996	J9W245_CRYNH	0.993081	0.000375	0.404
CNAG_05908	J9VPN9_CRYNH	0.957936	0.0216	1
CNAG_04496	J9VZM6_CRYNH	0.920252	0.0107	0.886
CNAG_00127	J9VI28_CRYNH	0.915092	0.04	1
CNAG_06898	J9VNH1_CRYNH	0.902072	0.0351	1
CNAG_06698	J9VWB3_CRYNH	0.843585	0.0147	0.962
CNAG_02606	J9VKX1_CRYNH	0.813914	0.00978	0.837
CNAG_00597	J9VEG4_CRYNH	0.803451	0.00568	0.837
CNAG_01535	J9W0Z8_CRYNH	0.781384	0.028	1
CNAG_01061	J9VTN9_CRYNH	0.741519	0.00452	0.837
CNAG_03625	J9VG75_CRYNH	0.714548	0.0125	0.962
CNAG_06719	J9VN15_CRYNH	0.682236	0.00722	0.837
CNAG_01513	J9VTX8_CRYNH	0.669176	0.0236	1
CNAG_04632	J9VTJ8_CRYNH	0.661078	0.00812	0.837
CNAG_04790	J9VVL4_CRYNH	0.644776	0.0253	1
CNAG_02375	J9VUT6_CRYNH	0.619075	0.00595	0.837
CNAG_02069	J9VVK8_CRYNH	0.583991	0.021	1
CNAG_06184	J9VVE5_CRYNH	0.584963	0.00887	0.837
CNAG_00837	J9VFW0_CRYNH	0.568061	0.0199	1
CNAG_01118	J9VLA8_CRYNH	0.565136	0.00922	0.837
CNAG_00269	J9VDR2_CRYNH	0.526201	0.014	0.962
CNAG_05817	J9VRU7_CRYNH	0.516079	0.0139	0.962
CNAG_02557	J9VPC0_CRYNH	0.502938	0.0203	1
CNAG_04165	J9VYW8_CRYNH	0.495896	0.0415	1
CNAG_07355	J9VLC2_CRYNH	0.463033	0.0169	0.998
CNAG_03522	J9VQJ3_CRYNH	0.462866	0.0236	1
CNAG_00192	J9VE73_CRYNH	0.446446	0.0323	1
CNAG_00904	J9VP63_CRYNH	0.439675	0.0267	1
CNAG_06980	J9VSI4_CRYNH	0.437215	0.00095	0.64
CNAG_04528	J9VRZ6_CRYNH	0.430174	0.0139	0.962
CNAG_07470	J9VKH8_CRYNH	0.422507	0.0445	1
CNAG_07027	J9VDJ7_CRYNH	0.421871	0.039	1
CNAG_04171	J9VR46_CRYNH	0.401942	0.014	0.962
CNAG_04642	J9VTI8_CRYNH	0.393895	0.00538	0.837
CNAG_02124	J9VVF1_CRYNH	0.377817	0.0348	1
CNAG_01454	J9VSJ3_CRYNH	0.370231	0.0171	0.998
CNAG_00519	J9VLS4_CRYNH	0.346956	0.0194	1
CNAG_04748	J9VVQ3_CRYNH	0.344698	0.0396	1
CNAG_01595	J9VYR6_CRYNH	0.336165	0.0144	0.962
CNAG_01150	J9VTF7_CRYNH	0.330047	0.000274	0.404
CNAG_00180	J9VG45_CRYNH	-0.350446	0.0206	1
CNAG_04587	J9VTP3_CRYNH	-0.354499	0.0285	1
CNAG_03293	J9VV95_CRYNH	-0.35894	0.0478	1
CNAG_01954	J9VZP2_CRYNH	-0.370003	0.0399	1
CNAG_03876	T2BQR0_CRYNH	-0.374548	0.0147	0.962
CNAG_01124	J9VKN1_CRYNH	-0.380025	0.00682	0.837
CNAG_04789	J9VSL9_CRYNH	-0.406517	0.028	1
CNAG_01691	J9W1G5_CRYNH	-0.407992	0.0382	1
CNAG_04565	J9VTR7_CRYNH	-0.418771	0.017	0.998
CNAG_04248	J9VZ27_CRYNH	-0.419019	0.0198	1
CNAG_06520	J9W182_CRYNH	-0.421613	0.0153	0.97
CNAG_07706	J9VP91_CRYNH	-0.429372	0.00963	0.837
CNAG_03040	J9VM30_CRYNH	-0.446215	0.017	0.998
CNAG_01376	J9VKJ3_CRYNH	-0.453904	0.032	1
CNAG_06130	J9W2J5_CRYNH	-0.511971	0.0353	1
CNAG_04816	J9VXT0_CRYNH	-0.521302	0.00944	0.837
CNAG_03776	J9VFY3_CRYNH	-0.53061	0.0122	0.962
CNAG_06252	J9VYI7_CRYNH	-0.541085	0.0299	1
CNAG_00921	J9VLS0_CRYNH	-0.545904	0.0264	1
CNAG_00139	J9VG04_CRYNH	-0.546168	0.0178	0.998
CNAG_07736	J9VY93_CRYNH	-0.553365	0.0176	0.998
CNAG_06892	J9VIW1_CRYNH	-0.558043	0.0373	1
CNAG_06427	J9W3A2_CRYNH	-0.559626	0.0171	0.998
CNAG_03356	J9VT35_CRYNH	-0.564157	0.000547	0.492
CNAG_01102	J9VR10_CRYNH	-0.575201	0.00399	0.828
CNAG_05767	J9VNP4_CRYNH	-0.587868	0.0036	0.828
CNAG_04195	J9VR65_CRYNH	-0.593622	0.00775	0.837
CNAG_01242	J9VQP5_CRYNH	-0.604151	0.0293	1
CNAG_06494	J9W3F5_CRYNH	-0.644269	0.0269	1
CNAG_07308	J9VKF1_CRYNH	-0.686019	0.0033	0.828
CNAG_02999	J9VHM0_CRYNH	-0.689567	0.00791	0.837
CNAG_02568	J9VQZ2_CRYNH	-0.730705	0.0446	1
CNAG_04415	J9VUQ4_CRYNH	-0.732141	0.0496	1
CNAG_00828	J9VK46_CRYNH	-0.738537	0.0416	1
CNAG_00668	J9VEM7_CRYNH	-0.743514	0.00731	0.837
CNAG_04871	J9VZZ7_CRYNH	-0.744112	0.0178	0.998
CNAG_02226	J9VSK0_CRYNH	-0.779957	0.0472	1
CNAG_06062	J9VXZ7_CRYNH	-0.809284	0.0132	0.962
CNAG_00315	J9VIQ1_CRYNH	-0.862296	0.0261	1
CNAG_00559	J9VLW4_CRYNH	-0.898742	0.0249	1
CNAG_02527	J9VPF3_CRYNH	-0.943565	0.0284	1
CNAG_07763	J9VUB3_CRYNH	-0.97125	0.0376	1
CNAG_01080	J9VNR5_CRYNH	-0.974465	0.0321	1
CNAG_07319	J9VKX9_CRYNH	-1.00425	0.0186	1
CNAG_06238	J9VYH5_CRYNH	-1.01765	0.0311	1
CNAG_05045	J9VRG8_CRYNH	-1.0531	0.0265	1
CNAG_02383	J9VMI8_CRYNH	-1.16162	0.0382	1
CNAG_04417	J9VZH3_CRYNH	-1.16244	0.0481	1
CNAG_03002	J9VPQ4_CRYNH	-1.24767	0.0142	0.962
CNAG_00068	J9VFS6_CRYNH	-1.27981	0.0159	0.998
CNAG_05684	J9VNG5_CRYNH	-1.42835	0.0116	0.937
CNAG_03999	J9VLP1_CRYNH	-1.51478	0.0291	1
CNAG_04901	J9VXF6_CRYNH	-1.53932	0.00394	0.828
CNAG_06298	J9VWA8_CRYNH	-1.67093	0.0393	1
CNAG_07638	J9VQ66_CRYNH	-1.72952	0.00136	0.773
CNAG_04920	J9VSP5_CRYNH	-1.8109	0.00143	0.773
CNAG_00892	J9VLV2_CRYNH	-1.97631	0.00696	0.837
CNAG_00183	T2BP26_CRYNH	-2.22001	0.00932	0.837
CNAG_06672	J9VNC5_CRYNH	-2.262	0.0237	1
CNAG_00841	J9VF67_CRYNH	-2.52747	0.00769	0.837
CNAG_03558	J9VQM6_CRYNH	-2.75138	0.00438	0.837
CNAG_05350	J9VZ94_CRYNH	-3.05917	0.0232	1
CNAG_06173	J9W2Q7_CRYNH	-3.08124	0.00036	0.404
CNAG_01090	J9VNQ7_CRYNH	-3.1369	0.00545	0.837
CNAG_01926	J9VUI1_CRYNH	-3.25338	0.019	1
CNAG_06385	J9VWJ0_CRYNH	-3.35094	0.00276	0.828
CNAG_03083	J9VPI6_CRYNH	-4.67678	0.000895	0.64

## Sheet: Table S2
Supplemental Table S2: C. neoformans Rsp5-dependent changes in protein abundance after high salinity stress.
Description: Quantification of Rsp5-dependent changes in protein abundance after high salinity stress. C. neoformans wildtype or Rsp5∆ strain was incubated in 1.5M NaCl for 1 hour prior to protein harvest. Protein quantification performed by LC-MS/MS as described in materials and methods. All proteins included here had an absolute fold change of at least 2.0, unadjusted p<0.05, and were identifie…
Gene ID	Accession	log2(FC)	P-value	Adjusted P-value
CNAG_04632	J9VTJ8_CRYNH	6.44182	0.000146	0.0217
CNAG_04758	J9VXX9_CRYNH	6.05721	0.000189	0.0228
CNAG_05355	J9VZ98_CRYNH	6.03848	3.46e-06	0.00489
CNAG_06817	J9VJM2_CRYNH	6.00874	5.33e-05	0.0115
CNAG_03873	J9VGU8_CRYNH	5.358	0.00177	0.0382
CNAG_04903	J9VS67_CRYNH	5.33962	0.0023	0.0421
CNAG_01118	J9VLA8_CRYNH	4.87509	0.000321	0.0249
CNAG_01542	J9VTG4_CRYNH	4.75922	0.000333	0.0249
CNAG_06109	T2BNL7_CRYNH	4.74779	0.000101	0.0189
CNAG_06800	J9VMU0_CRYNH	4.68948	0.00122	0.0355
CNAG_05874	J9VPK6_CRYNH	4.63278	0.00422	0.0511
CNAG_07448	J9VU04_CRYNH	4.5574	0.00188	0.0385
CNAG_00485	J9VE80_CRYNH	4.47194	0.00156	0.0372
CNAG_06493	J9W160_CRYNH	4.44475	0.00231	0.0421
CNAG_01735	J9VU31_CRYNH	4.40065	0.00257	0.0433
CNAG_06286	J9VYL8_CRYNH	4.37701	0.000274	0.0245
CNAG_04386	J9VRM4_CRYNH	4.29063	0.00215	0.0405
CNAG_00531	J9VF01_CRYNH	4.28304	0.00318	0.0466
CNAG_02070	J9VT03_CRYNH	4.21281	0.00397	0.0504
CNAG_00848	J9VK61_CRYNH	4.19473	0.017	0.0944
CNAG_00091	J9VDW3_CRYNH	4.18921	0.0083	0.0699
CNAG_03346	J9VQ26_CRYNH	4.15955	0.000757	0.0312
CNAG_01047	J9VTQ3_CRYNH	4.14973	0.0125	0.0839
CNAG_02685	J9VHV3_CRYNH	4.13431	0.0341	0.128
CNAG_06297	J9VVP8_CRYNH	4.06665	0.0204	0.103
CNAG_07765	J9VUM8_CRYNH	4.06118	0.00177	0.0382
CNAG_02049	J9VVN0_CRYNH	3.99074	0.0106	0.0784
CNAG_05994	J9VUT3_CRYNH	3.98969	0.00763	0.0669
CNAG_06169	J9VYB5_CRYNH	3.97828	0.00948	0.0747
CNAG_06267	J9W2Y1_CRYNH	3.96442	0.00485	0.0542
CNAG_05114	J9VP69_CRYNH	3.91081	0.000145	0.0217
CNAG_05939	J9VPR5_CRYNH	3.84645	0.00469	0.0534
CNAG_00851	J9VF75_CRYNH	3.83206	0.00122	0.0355
CNAG_05299	J9VS78_CRYNH	3.81137	0.0118	0.082
CNAG_03848	J9VL72_CRYNH	3.79017	0.0241	0.11
CNAG_00575	J9VH55_CRYNH	3.78397	0.00634	0.0618
CNAG_01061	J9VTN9_CRYNH	3.76344	6.55e-06	0.0059
CNAG_04322	J9VS14_CRYNH	3.7485	0.00344	0.0476
CNAG_01086	J9VTL5_CRYNH	3.72161	0.000382	0.0268
CNAG_01081	J9VTM0_CRYNH	3.72024	0.00841	0.0703
CNAG_05653	J9W232_CRYNH	3.70133	1.3e-05	0.00778
CNAG_06404	J9VVZ2_CRYNH	3.70131	0.000226	0.0228
CNAG_04307	J9VS03_CRYNH	3.64828	1.91e-06	0.00489
CNAG_03408	J9VQ80_CRYNH	3.64602	0.0121	0.0823
CNAG_03566	J9VYI4_CRYNH	3.58172	0.00113	0.0339
CNAG_00984	J9VLN0_CRYNH	3.56322	3.9e-05	0.011
CNAG_07802	J9VLD3_CRYNH	3.55986	0.00155	0.0372
CNAG_00586	J9VH65_CRYNH	3.55808	0.0104	0.0773
CNAG_04106	J9VQU2_CRYNH	3.48552	0.00105	0.0339
CNAG_03058	J9VGW0_CRYNH	3.48526	0.00113	0.0339
CNAG_01585	J9W140_CRYNH	3.48232	0.00281	0.0449
CNAG_07745	J9VTL4_CRYNH	3.46261	0.00967	0.0752
CNAG_05251	J9VJV7_CRYNH	3.45242	0.00569	0.0587
CNAG_06668	J9VNZ0_CRYNH	3.43695	0.00679	0.0636
CNAG_04027	J9VGL3_CRYNH	3.40313	0.00281	0.0449
CNAG_01052	J9VTP9_CRYNH	3.40283	0.00101	0.0339
CNAG_02751	J9VKJ7_CRYNH	3.38348	0.000429	0.0268
CNAG_06074	J9VVK9_CRYNH	3.37015	0.00148	0.0372
CNAG_03113	J9VPC4_CRYNH	3.35433	0.0018	0.0382
CNAG_03828	J9VL45_CRYNH	3.33765	0.00216	0.0405
CNAG_02996	J9VJT8_CRYNH	3.33093	0.00688	0.0636
CNAG_02768	J9VMX5_CRYNH	3.31572	0.0195	0.101
CNAG_02877	J9VMI1_CRYNH	3.2973	0.00788	0.0679
CNAG_05383	J9W3M6_CRYNH	3.29459	0.00153	0.0372
CNAG_02417	J9VLT0_CRYNH	3.29005	0.000259	0.0237
CNAG_04043	J9VH97_CRYNH	3.28252	0.0152	0.0916
CNAG_03565	J9VVZ0_CRYNH	3.27719	0.00243	0.0426
CNAG_03199	J9VSR5_CRYNH	3.27191	0.000338	0.0249
CNAG_00315	J9VIQ1_CRYNH	3.26879	0.000982	0.0338
CNAG_00093	J9VKL1_CRYNH	3.25618	0.0087	0.0719
CNAG_06923	J9VR37_CRYNH	3.20869	0.0148	0.0907
CNAG_02841	J9VHG7_CRYNH;T2BN68_CRYNH	3.20706	0.00455	0.0527
CNAG_06999	J9VZS8_CRYNH	3.20569	0.00113	0.0339
CNAG_00995	T2BME6_CRYNH	3.18206	0.00132	0.0365
CNAG_03495	J9VYB3_CRYNH	3.18019	0.000613	0.0298
CNAG_02129	J9VVE7_CRYNH	3.17963	0.00483	0.0542
CNAG_01031	J9VNV6_CRYNH	3.17395	0.00461	0.0527
CNAG_03142	J9VQ34_CRYNH	3.15906	0.000196	0.0228
CNAG_00522	T2BQC1_CRYNH	3.148	0.00269	0.0444
CNAG_03564	J9VR84_CRYNH	3.14432	0.000756	0.0312
CNAG_04862	J9VXJ9_CRYNH	3.12271	8.52e-06	0.00658
CNAG_06560	J9VVW2_CRYNH	3.10637	0.00643	0.0619
CNAG_00766	J9VF09_CRYNH	3.09793	0.00339	0.0474
CNAG_02225	J9VV60_CRYNH	3.08521	0.0146	0.0905
CNAG_04737	J9VSR9_CRYNH	3.0537	1.18e-05	0.00778
CNAG_04471	J9VUU9_CRYNH	3.05031	0.00797	0.0684
CNAG_01446	J9VJQ8_CRYNH	3.04668	0.00188	0.0385
CNAG_07512	J9VH61_CRYNH	3.03901	0.0102	0.0765
CNAG_02892	J9VMG6_CRYNH	3.03408	0.00589	0.0596
CNAG_04524	J9VSJ4_CRYNH	3.02921	0.0148	0.0907
CNAG_06453	J9VW34_CRYNH	2.99087	0.0195	0.101
CNAG_01751	J9VUN6_CRYNH	2.98069	0.00602	0.0606
CNAG_04163	J9VRN7_CRYNH	2.96596	0.00108	0.0339
CNAG_06238	J9VYH5_CRYNH	2.95138	0.00196	0.0391
CNAG_03728	J9VKU7_CRYNH	2.93987	0.0263	0.114
CNAG_03563	J9VQN2_CRYNH	2.92469	0.00196	0.0391
CNAG_04753	J9VXY3_CRYNH	2.9119	0.0217	0.106
CNAG_06584	J9VTC4_CRYNH	2.9123	0.00774	0.0671
CNAG_01313	J9VQD0_CRYNH	2.90184	0.00426	0.0512
CNAG_02069	J9VVK8_CRYNH	2.90051	0.000703	0.0312
CNAG_04469	J9VX39_CRYNH	2.87955	0.00153	0.0372
CNAG_03114	J9VQ02_CRYNH	2.87402	0.000118	0.02
CNAG_05167	J9VJ23_CRYNH	2.87165	0.000444	0.0268
CNAG_00054	J9VD36_CRYNH	2.82513	0.00305	0.0466
CNAG_02226	J9VSK0_CRYNH	2.80225	0.00213	0.0403
CNAG_06556	J9VR07_CRYNH	2.80235	0.0267	0.115
CNAG_04324	J9VZ89_CRYNH	2.79158	0.000874	0.0328
CNAG_06220	J9VW33_CRYNH	2.77575	0.00491	0.0542
CNAG_06666	J9VRE2_CRYNH	2.77251	0.0416	0.138
CNAG_07911	J9W2R8_CRYNH	2.77231	0.0374	0.132
CNAG_02942	J9VPW7_CRYNH	2.76612	0.0311	0.122
CNAG_02934	J9VHS6_CRYNH	2.75893	0.0254	0.112
CNAG_06576	J9VN13_CRYNH	2.75852	0.0177	0.096
CNAG_01954	J9VZP2_CRYNH	2.75262	0.024	0.11
CNAG_01102	J9VR10_CRYNH	2.74469	1.74e-05	0.00853
CNAG_04369	J9VZC9_CRYNH	2.72996	0.000213	0.0228
CNAG_00515	J9VGZ6_CRYNH	2.7285	0.00418	0.051
CNAG_06009	J9VUU6_CRYNH	2.72032	0.00484	0.0542
CNAG_03143	J9VUT1_CRYNH	2.70957	0.00991	0.0758
CNAG_02335	J9VSC0_CRYNH	2.70877	0.0108	0.0787
CNAG_00961	J9VTX9_CRYNH	2.7081	0.0159	0.0932
CNAG_05683	J9VRI4_CRYNH	2.67297	0.00312	0.0466
CNAG_03227	J9VPR9_CRYNH	2.67038	0.0145	0.0901
CNAG_04206	J9VRS0_CRYNH	2.6442	0.0218	0.106
CNAG_01924	J9W1Y5_CRYNH	2.62112	0.0194	0.101
CNAG_05632	J9VXR8_CRYNH	2.60506	0.00796	0.0684
CNAG_00834	J9VMR5_CRYNH	2.60287	0.0395	0.135
CNAG_04470	J9VZK7_CRYNH	2.596	0.000117	0.02
CNAG_04518	J9VRY6_CRYNH	2.58454	0.00498	0.0545
CNAG_00651	J9VM61_CRYNH	2.58496	0.00617	0.0612
CNAG_04760	J9VSP6_CRYNH	2.57543	0.000373	0.0265
CNAG_07551	J9VKV4_CRYNH	2.56958	0.00462	0.0527
CNAG_01341	J9VQA8_CRYNH;T2BNL9_CRYNH	2.56642	0.00966	0.0752
CNAG_07308	J9VKF1_CRYNH	2.55944	0.000482	0.0271
CNAG_06075	J9W025_CRYNH	2.52455	0.00196	0.0391
CNAG_01846	J9VXB8_CRYNH	2.50966	0.00096	0.0338
CNAG_06188	J9VYD1_CRYNH	2.50734	0.0283	0.117
CNAG_04200	J9VR69_CRYNH	2.50068	0.0241	0.11
CNAG_02230	J9VMW1_CRYNH	2.49826	0.0495	0.152
CNAG_01753	J9W1K2_CRYNH;T2BPR0_CRYNH	2.48217	0.00341	0.0475
CNAG_01417	J9VMQ1_CRYNH	2.45943	0.0188	0.099
CNAG_03688	J9VGC1_CRYNH	2.45066	0.0124	0.0833
CNAG_07631	J9VMH0_CRYNH	2.43307	0.000457	0.0268
CNAG_07775	J9VSG4_CRYNH	2.42205	0.000204	0.0228
CNAG_02924	J9VHT7_CRYNH	2.42044	0.0317	0.124
CNAG_07489	J9VLQ6_CRYNH	2.41728	0.0204	0.103
CNAG_06432	J9W3A6_CRYNH	2.41833	0.00954	0.0748
CNAG_03794	J9VIQ9_CRYNH	2.41656	0.00256	0.0433
CNAG_03002	J9VPQ4_CRYNH	2.4038	0.00189	0.0385
CNAG_04981	J9VLB9_CRYNH	2.38227	0.00167	0.0376
CNAG_04519	J9VSJ0_CRYNH	2.3811	0.00511	0.055
CNAG_06791	J9VK86_CRYNH	2.37703	0.0406	0.137
CNAG_06030	J9VZZ6_CRYNH	2.37577	0.00253	0.0433
CNAG_00264	J9VDQ8_CRYNH	2.36073	0.00694	0.0636
CNAG_05253	J9VS33_CRYNH	2.35493	0.00718	0.0648
CNAG_06331	J9W0T3_CRYNH	2.34956	0.0164	0.0942
CNAG_03844	J9VNS0_CRYNH	2.34371	0.0141	0.0885
CNAG_00932	J9VL37_CRYNH	2.33973	0.0218	0.106
CNAG_02438	J9VPT0_CRYNH;T2BMJ1_CRYNH	2.33462	0.00165	0.0376
CNAG_02444	J9VUM6_CRYNH	2.33288	0.00088	0.0328
CNAG_06913	J9VNI7_CRYNH	2.3242	0.0249	0.111
CNAG_03268	J9VV78_CRYNH	2.30677	0.00157	0.0372
CNAG_02986	J9VJU8_CRYNH	2.30122	0.00315	0.0466
CNAG_05774	J9VU06_CRYNH	2.29044	0.00485	0.0542
CNAG_00686	J9VM98_CRYNH	2.28935	0.00708	0.064
CNAG_02815	J9VI76_CRYNH	2.25109	0.000563	0.0295
CNAG_04314	J9VZ80_CRYNH	2.24807	0.00297	0.0466
CNAG_04879	J9VS96_CRYNH	2.23809	0.00437	0.052
CNAG_03060	J9VPK7_CRYNH	2.23727	0.00691	0.0636
CNAG_06459	J9VW39_CRYNH	2.23567	0.0217	0.106
CNAG_03679	J9VKP3_CRYNH	2.22235	0.012	0.082
AOX1	AOX_CRYNH	2.22195	0.0381	0.133
CNAG_03054	J9VJN4_CRYNH	2.2107	0.0404	0.136
CNAG_00480	J9VE75_CRYNH	2.20336	0.00045	0.0268
CNAG_04338	J9VWS8_CRYNH	2.20132	2.05e-05	0.00895
CNAG_02355	J9VSA1_CRYNH	2.18169	0.00575	0.0588
CNAG_02756	J9VKJ2_CRYNH;T2BNI1_CRYNH	2.17679	0.00184	0.0385
CNAG_00521	J9VEA7_CRYNH	2.17466	0.0487	0.15
CNAG_04744	J9W0C1_CRYNH	2.16716	0.00068	0.0306
CNAG_03677	J9VFP1_CRYNH	2.15702	0.0262	0.114
CNAG_07538	J9VHY9_CRYNH	2.14446	0.00223	0.041
CNAG_05095	J9VRL8_CRYNH	2.14402	0.00749	0.0662
CNAG_00873	J9VP95_CRYNH	2.10412	0.0474	0.148
CNAG_02407	J9VPV7_CRYNH	2.1014	3.18e-05	0.0106
CNAG_02943	J9VMC0_CRYNH	2.09619	0.0374	0.132
CNAG_04587	J9VTP3_CRYNH	2.09129	0.000209	0.0228
CNAG_02188	J9VMC6_CRYNH	2.08824	0.00489	0.0542
CNAG_00407	J9VLH9_CRYNH	2.0872	0.00234	0.0425
CNAG_03667	J9VFN3_CRYNH	2.07742	0.0191	0.1
CNAG_07482	J9VLC8_CRYNH	2.06761	0.00862	0.0714
CNAG_02542	J9VPD5_CRYNH	2.06733	0.00426	0.0512
CNAG_05864	J9VPJ6_CRYNH	2.06448	0.00406	0.0506
CNAG_01112	J9VR03_CRYNH	2.06077	8.98e-05	0.0173
CNAG_02312	J9VUY4_CRYNH	2.0554	0.0183	0.0969
CNAG_05872	J9VS02_CRYNH	2.05486	0.0181	0.0967
CNAG_06285	J9W2Z3_CRYNH	2.05149	0.000889	0.0328
CNAG_02365	J9VS95_CRYNH	2.04039	0.00319	0.0466
CNAG_07861	J9VYB4_CRYNH	2.02763	0.000338	0.0249
CNAG_02072	J9VMP0_CRYNH	2.02526	0.0149	0.0909
CNAG_00235	J9VID9_CRYNH	2.01469	0.00512	0.055
CDA3	CDA3_CRYNH	2.01392	0.00316	0.0466
CNAG_06759	J9VI27_CRYNH	2.01291	0.0395	0.135
CNAG_05718	J9VRL1_CRYNH	2.01106	0.00572	0.0587
CNAG_02673	J9VN50_CRYNH	2.00843	0.00135	0.0366
CNAG_03881	J9VJ12_CRYNH	2.00788	0.000737	0.0312
CNAG_03697	J9VFQ7_CRYNH	1.99987	0.0211	0.105
CNAG_01889	J9W1V7_CRYNH	1.98418	0.000681	0.0306
CNAG_03011	J9VJS4_CRYNH	1.97512	0.00969	0.0752
CNAG_05643	J9W224_CRYNH	1.9687	0.0018	0.0382
CNAG_00497	J9VEX4_CRYNH	1.96778	0.0103	0.0766
CNAG_06388	J9VYU8_CRYNH	1.95217	0.018	0.0966
CNAG_03213	J9VQC5_CRYNH;T2BPB1_CRYNH	1.9509	0.0221	0.107
CNAG_01584	J9VYQ7_CRYNH	1.94973	0.00143	0.0368
CNAG_04443	J9VSC3_CRYNH	1.94452	0.00316	0.0466
CNAG_01043	J9VR58_CRYNH	1.92666	0.0209	0.104
CNAG_05081	J9VLM5_CRYNH;T2BM43_CRYNH	1.92463	0.0203	0.103
CNAG_03404	J9VQ76_CRYNH;T2BPC2_CRYNH	1.90492	0.0199	0.102
INO1	INO1_CRYNH	1.90505	0.00438	0.052
CNAG_01464	J9VW78_CRYNH	1.89923	0.0114	0.0809
CNAG_02834	J9VMM9_CRYNH	1.89915	0.0183	0.0969
CNAG_04275	J9VZ47_CRYNH	1.89702	0.0016	0.0372
CNAG_01558	J9VU15_CRYNH	1.89582	0.00321	0.0466
CNAG_04889	J9VS85_CRYNH	1.89234	0.0017	0.0379
CNAG_00519	J9VLS4_CRYNH	1.88974	0.00296	0.0466
CNAG_05607	J9W473_CRYNH	1.88864	0.009	0.0733
CNAG_04938	J9VNM2_CRYNH	1.87399	0.00216	0.0405
CNAG_04625	J9W0L4_CRYNH	1.87398	0.0175	0.0956
CNAG_05178	J9VJQ4_CRYNH	1.87122	0.0396	0.135
CNAG_02079	J9VVJ6_CRYNH	1.86937	0.000161	0.0228
CNAG_05921	J9VS50_CRYNH	1.8603	0.0118	0.082
CNAG_05482	J9W1Q5_CRYNH	1.85628	0.0112	0.0798
CNAG_00036	J9VKE6_CRYNH	1.84381	0.00092	0.0332
CNAG_03382	J9VQ55_CRYNH	1.83317	0.0436	0.142
CNAG_03084	J9VPX0_CRYNH	1.83331	0.00503	0.0547
CNAG_02298	J9VSE9_CRYNH	1.83182	0.0348	0.128
CNAG_00078	J9VKJ5_CRYNH	1.80085	0.000722	0.0312
CNAG_02362	J9VLX3_CRYNH	1.76735	0.000222	0.0228
CNAG_03178	J9VXJ8_CRYNH	1.73158	0.00575	0.0588
CNAG_06497	J9VW72_CRYNH	1.73077	0.00816	0.0693
CNAG_05112	J9VIX1_CRYNH	1.7288	0.00165	0.0376
CNAG_03705	J9VND1_CRYNH	1.7287	0.000647	0.0304
CNAG_05388	J9W3N0_CRYNH	1.72832	0.0148	0.0907
CNAG_05993	J9VXT3_CRYNH	1.7235	0.000871	0.0328
CNAG_01022	J9VTS5_CRYNH	1.71968	0.0191	0.0999
CNAG_03040	J9VM30_CRYNH	1.71102	0.000132	0.0216
CNAG_07319	J9VKX9_CRYNH	1.70924	0.00209	0.0402
CNAG_00107	J9VI06_CRYNH	1.70511	0.027	0.115
CNAG_01577	J9VTK1_CRYNH	1.69796	0.00186	0.0385
CNAG_00866	J9VRL7_CRYNH	1.68941	0.0344	0.128
CNAG_05784	J9VPC2_CRYNH	1.68894	0.0248	0.111
CNAG_00130	J9VDA1_CRYNH	1.68643	0.0234	0.109
CNAG_04953	J9VNN7_CRYNH	1.68521	0.0244	0.11
CNAG_03400	J9VQT1_CRYNH	1.68233	0.00919	0.074
CNAG_03991	J9VJA9_CRYNH	1.67895	0.0312	0.123
CNAG_01567	J9VTJ0_CRYNH	1.66861	0.0195	0.101
CNAG_04133	J9VW64_CRYNH	1.65295	0.0266	0.115
CNAG_06399	J9VVY7_CRYNH	1.6453	0.0144	0.0899
CNAG_00711	J9VHI2_CRYNH	1.64054	0.00974	0.0752
CNAG_04689	J9VY35_CRYNH	1.62731	0.00354	0.0485
CNAG_07902	J9W019_CRYNH	1.61393	0.000213	0.0228
CNAG_01422	J9VSL7_CRYNH	1.60192	0.0125	0.084
CNAG_06216	J9W0H5_CRYNH	1.59885	0.0147	0.0905
CNAG_00075	J9VD54_CRYNH	1.58358	0.00219	0.0407
CNAG_02041	J9VND9_CRYNH	1.58025	0.00257	0.0433
CNAG_07533	J9VHY5_CRYNH	1.58014	0.0115	0.0813
CNAG_04658	J9VY58_CRYNH	1.57462	0.0479	0.149
CNAG_02550	J9VM04_CRYNH	1.56512	0.0443	0.143
CNAG_04112	J9VRF0_CRYNH	1.56324	0.0313	0.123
CNAG_03082	J9VJK7_CRYNH	1.56087	0.0132	0.0861
CNAG_00807	J9VFT9_CRYNH	1.55511	0.000342	0.0249
CNAG_03727	J9VGF7_CRYNH	1.55157	0.0166	0.0944
CNAG_03631	J9VKJ4_CRYNH	1.54665	0.0033	0.047
CNAG_05652	J9VXT6_CRYNH	1.53403	0.0462	0.147
CNAG_01007	J9VTU0_CRYNH	1.52724	0.000455	0.0268
CNAG_01555	J9W115_CRYNH	1.52198	0.048	0.149
CNAG_02566	J9VI60_CRYNH	1.51725	0.013	0.0856
CNAG_00696	J9VMA8_CRYNH	1.51436	0.0205	0.103
CNAG_00528	J9VJ82_CRYNH	1.50991	0.0169	0.0944
CNAG_04833	J9VSI2_CRYNH	1.50796	0.0225	0.107
CNAG_06694	J9VRG7_CRYNH	1.5047	0.0275	0.116
CNAG_04622	J9VT13_CRYNH	1.48938	0.02	0.102
CNAG_04735	J9VXZ9_CRYNH	1.48252	0.00509	0.055
CNAG_02344	J9VUW0_CRYNH	1.47525	0.00402	0.0506
CNAG_02708	J9VKN2_CRYNH	1.47239	0.00947	0.0747
CNAG_02011	J9VUQ6_CRYNH	1.465	0.027	0.115
CNAG_00393	J9VGQ7_CRYNH	1.46202	0.00253	0.0433
CNAG_02000	J9W250_CRYNH	1.46089	4.32e-05	0.0111
CNAG_06427	J9W3A2_CRYNH	1.459	0.000226	0.0228
CNAG_01387	J9VMS5_CRYNH	1.45289	0.0055	0.0578
CNAG_05654	J9W4B1_CRYNH	1.44956	0.0149	0.0909
CNAG_07629	J9VMD9_CRYNH	1.44853	0.0462	0.147
CNAG_05723	J9VRL5_CRYNH	1.44831	0.0275	0.116
CNAG_02980	J9VH24_CRYNH	1.43949	0.00504	0.0547
CNAG_04070	J9VPF1_CRYNH	1.43943	0.00101	0.0339
CNAG_01835	J9VXA9_CRYNH	1.43667	0.0159	0.0932
CNAG_00057	J9VKH0_CRYNH	1.43362	0.000412	0.0268
CNAG_07338	J9VEA6_CRYNH	1.428	0.00605	0.0606
CNAG_01234	J9VKD3_CRYNH	1.41608	0.0154	0.0921
CNAG_06533	J9VNI4_CRYNH	1.41329	0.0275	0.116
CNAG_01879	J9W1U6_CRYNH	1.40502	0.00131	0.0365
CNAG_01261	J9VN96_CRYNH	1.4025	0.00323	0.0468
CNAG_06371	J9W0W6_CRYNH	1.38527	2.32e-05	0.00895
CNAG_04750	J9VXY6_CRYNH	1.38227	0.00571	0.0587
CNAG_00074	J9VFT3_CRYNH	1.38088	0.04	0.136
CNAG_01307	J9VSY5_CRYNH	1.37771	0.032	0.124
CNAG_03146	J9VPG5_CRYNH	1.35748	3.84e-05	0.011
CNAG_02047	J9VMR4_CRYNH	1.35455	0.000932	0.0333
CNAG_00139	J9VG04_CRYNH	1.3519	0.000304	0.0249
CNAG_06577	J9VNN5_CRYNH	1.34933	0.00273	0.0448
CNAG_04351	J9VRJ7_CRYNH	1.34872	0.00435	0.052
CNAG_01952	J9VUK2_CRYNH;T2BPW8_CRYNH	1.34824	0.018	0.0966
CNAG_05682	J9VWC4_CRYNH	1.34423	0.0222	0.107
CNAG_02433	J9VPT5_CRYNH	1.33646	0.0062	0.0614
CNAG_06554	J9VT89_CRYNH	1.33567	0.0024	0.0426
CNAG_07005	J9VJP3_CRYNH	1.32278	0.0166	0.0944
CNAG_00309	J9VEK1_CRYNH	1.32128	0.00382	0.0496
CNAG_03668	J9VGA6_CRYNH	1.32076	0.00223	0.041
CNAG_05608	J9VZZ8_CRYNH	1.31849	0.00166	0.0376
CNAG_00171	J9VDE4_CRYNH	1.31556	0.0128	0.0845
CNAG_05077	J9VLL9_CRYNH	1.3105	0.0301	0.121
CNAG_00581	J9VH59_CRYNH	1.30786	0.0236	0.11
CNAG_04589	J9VW31_CRYNH	1.30697	0.00207	0.04
CNAG_05913	J9VPP3_CRYNH	1.30498	0.00455	0.0527
CNAG_02753	J9VMY8_CRYNH	1.29143	0.0228	0.108
CNAG_00638	J9VHB0_CRYNH	1.29078	0.0162	0.0936
CNAG_01252	J9VQN6_CRYNH	1.29076	0.000885	0.0328
CNAG_04449	J9VX19_CRYNH	1.28717	0.00424	0.0512
CNAG_06096	J9VY28_CRYNH	1.27674	0.00157	0.0372
CNAG_00717	J9VES3_CRYNH	1.27501	0.00301	0.0466
CNAG_03685	J9VNA9_CRYNH	1.27476	0.000213	0.0228
CNAG_01777	J9VZB1_CRYNH	1.27139	0.00109	0.0339
CNAG_01686	J9W1G1_CRYNH	1.26881	0.00985	0.0757
CNAG_02969	J9VHP5_CRYNH	1.26727	0.0213	0.105
CNAG_03988	J9VH53_CRYNH	1.25581	0.0316	0.124
CNAG_06792	J9VFZ1_CRYNH	1.24824	0.0199	0.102
CNAG_04621	J9VTK7_CRYNH	1.24536	0.000794	0.0318
CNAG_03413	J9VQ85_CRYNH	1.24206	0.00499	0.0545
CNAG_05097	J9VIT7_CRYNH	1.24056	0.00138	0.0366
CNAG_04943	J9VNM7_CRYNH	1.23867	0.003	0.0466
CNAG_04256	J9VUB7_CRYNH	1.22747	0.0248	0.111
CNAG_00563	J9VJB4_CRYNH	1.22706	0.00116	0.0343
CNAG_03805	J9VIR4_CRYNH	1.22635	0.00213	0.0403
CNAG_03958	J9VH28_CRYNH	1.21811	0.00872	0.072
CNAG_06569	J9VVX2_CRYNH	1.21605	0.0282	0.117
CNAG_06912	J9VIX8_CRYNH	1.21157	0.0108	0.0787
CNAG_05410	J9VX51_CRYNH	1.20913	0.0108	0.0787
CNAG_05650	T2BP03_CRYNH	1.20069	0.00109	0.0339
CNAG_05517	J9VXH2_CRYNH	1.19748	0.0402	0.136
CNAG_03121	J9VSF9_CRYNH	1.19063	0.000803	0.0319
CNAG_05590	J9VXN3_CRYNH	1.18755	0.000625	0.0299
CNAG_04656	J9VVX6_CRYNH	1.18745	0.0206	0.104
CNAG_02723	J9VKL9_CRYNH	1.18129	0.0024	0.0426
CNAG_05060	J9VNY3_CRYNH	1.17838	0.0268	0.115
CNAG_04657	J9W0I8_CRYNH	1.1752	0.0042	0.051
CNAG_06905	J9VL36_CRYNH	1.17359	2.04e-06	0.00489
CNAG_04209	J9VR76_CRYNH	1.1721	0.00342	0.0475
CNAG_00923	J9VP45_CRYNH	1.17179	0.00612	0.0609
CNAG_06152	J9W0B2_CRYNH	1.16662	0.0287	0.118
CNAG_06232	J9W2V2_CRYNH	1.16553	0.0347	0.128
CNAG_03065	J9VM06_CRYNH	1.1625	0.00822	0.0696
CNAG_01026	J9VNW0_CRYNH	1.16001	0.000326	0.0249
CNAG_02690	J9VKQ0_CRYNH	1.15758	0.00172	0.0379
CNAG_01177	J9VKH9_CRYNH	1.15172	0.0307	0.122
CNAG_02989	J9VHM9_CRYNH	1.15064	0.0116	0.0816
CNAG_00414	J9VE20_CRYNH	1.14853	0.0339	0.127
CNAG_05860	J9VU88_CRYNH	1.1453	0.0323	0.125
CNAG_00374	J9VIV5_CRYNH	1.14088	0.0111	0.0797
CNAG_07339	J9VIC8_CRYNH	1.13769	0.0362	0.13
CNAG_03845	J9VIV6_CRYNH	1.13542	0.00141	0.0367
CNAG_02843	J9VQ69_CRYNH	1.13459	0.00492	0.0543
CMT2	CMT2_CRYNH	1.13261	0.0021	0.0402
CNAG_03821	J9VG22_CRYNH	1.13168	0.00677	0.0636
CNAG_01737	J9VZ79_CRYNH	1.12292	0.037	0.131
CNAG_01691	J9W1G5_CRYNH	1.12132	0.00604	0.0606
CNAG_06494	J9W3F5_CRYNH	1.12093	0.0274	0.116
CNAG_06880	J9VNF1_CRYNH	1.11691	0.0155	0.0921
CMT1	CMT1_CRYNH	1.11655	0.00935	0.0745
CNAG_02584	J9VIS8_CRYNH	1.1141	0.0398	0.136
CNAG_07763	J9VUB3_CRYNH	1.11225	0.0498	0.153
CNAG_04361	J9VRK4_CRYNH	1.11022	0.0174	0.0953
CNAG_01180	J9VQU7_CRYNH	1.10985	0.0195	0.101
URE1	UREA_CRYNH	1.10997	4.08e-05	0.011
CNAG_03865	J9VNU1_CRYNH	1.10771	0.000745	0.0312
CNAG_03855	J9VIW3_CRYNH	1.1043	0.0415	0.138
CNAG_06690	J9VNE3_CRYNH	1.1043	0.000453	0.0268
CNAG_00639	J9VEK3_CRYNH	1.10177	0.0279	0.116
CNAG_00353	J9VEM8_CRYNH	1.09801	0.0337	0.127
CNAG_04188	J9VYY7_CRYNH	1.09729	0.0275	0.116
CNAG_03771	J9VFX9_CRYNH	1.09234	0.000295	0.0249
CNAG_03450	J9VY82_CRYNH	1.08047	0.0129	0.0853
CNAG_02487	J9VLI7_CRYNH	1.07712	0.029	0.119
CNAG_03365	J9VY01_CRYNH	1.07585	0.0419	0.139
cyn1	J9VK01_CRYNH	1.06995	0.00634	0.0618
CNAG_05616	J9W005_CRYNH	1.06223	0.0334	0.126
CNAG_04466	J9VUU4_CRYNH	1.05873	0.0472	0.148
CNAG_03110	J9VUP0_CRYNH	1.05742	0.0246	0.111
PTP2	H6VMG0_CRYNH	1.05516	0.0016	0.0372
CNAG_07634	J9VLY2_CRYNH	1.0508	0.00747	0.0662
CNAG_07594	J9VU79_CRYNH	1.04963	0.0111	0.0798
CNAG_06499	J9W164_CRYNH	1.04969	0.00736	0.0659
CNAG_00595	J9VM03_CRYNH	1.03827	0.031	0.122
CNAG_01380	J9VQ70_CRYNH	1.03693	0.0327	0.126
CNAG_00967	J9VTX5_CRYNH	1.02874	0.0245	0.111
TPS2	Q059G6_CRYNH	1.01874	4.39e-06	0.00489
CNAG_03228	J9VQD7_CRYNH	1.01241	0.0126	0.084
CNAG_03553	J9VQM2_CRYNH	1.01014	0.0169	0.0944
CNAG_03776	J9VFY3_CRYNH	-1.00857	0.0121	0.0823
CNAG_03106	J9VX93_CRYNH	-1.02012	0.0266	0.115
CNAG_02220	J9VV66_CRYNH	-1.02443	0.00508	0.055
CNAG_05605	J9VXP4_CRYNH	-1.02627	0.00141	0.0367
CNAG_05250	J9VJ89_CRYNH	-1.0306	0.0159	0.0932
CNAG_06902	J9VIW9_CRYNH	-1.03292	0.00244	0.0426
CNAG_06167	J9W0D4_CRYNH	-1.03694	0.000404	0.0268
CNAG_04311	J9VRG1_CRYNH	-1.03742	0.0362	0.13
CNAG_04146	J9VU02_CRYNH	-1.04054	0.0198	0.101
CNAG_03965	J9VP61_CRYNH	-1.04264	0.00914	0.0738
CNAG_07548	J9VIN5_CRYNH	-1.04429	0.00446	0.0525
CNAG_03541	J9VTL9_CRYNH	-1.04628	0.014	0.0881
CNAG_01078	J9VLE0_CRYNH	-1.05357	0.0301	0.121
CNAG_02527	J9VPF3_CRYNH	-1.05531	0.0221	0.107
CNAG_02540	J9VM15_CRYNH	-1.05645	0.022	0.106
CNAG_02967	J9VPT9_CRYNH	-1.05792	0.00828	0.0698
CNAG_03453	J9VQY6_CRYNH	-1.06336	0.00622	0.0615
CNAG_05789	J9VPC7_CRYNH	-1.06547	0.0345	0.128
CNAG_06335	J9VWE4_CRYNH	-1.06571	0.0189	0.0993
CNAG_05853	J9VNW5_CRYNH	-1.06606	0.00174	0.0381
CNAG_02606	J9VKX1_CRYNH	-1.07181	0.0064	0.0619
CNAG_02496	J9VLH6_CRYNH	-1.07522	0.0149	0.0909
NCS6	J9VMI4_CRYNH	-1.07607	0.0189	0.0993
CNAG_05130	J9VRU0_CRYNH	-1.08354	0.0115	0.0815
CNAG_01600	J9VYR9_CRYNH	-1.09244	0.00314	0.0466
CNAG_01163	J9VKJ1_CRYNH	-1.09805	0.0138	0.0876
CNAG_00149	J9VG15_CRYNH	-1.10526	0.0244	0.11
CNAG_00434	J9VGU0_CRYNH	-1.11934	0.047	0.148
CNAG_05646	J9VX91_CRYNH	-1.13684	0.0155	0.0921
CNAG_03159	J9VXH9_CRYNH	-1.14622	0.0066	0.0624
CNAG_04222	J9VWI9_CRYNH	-1.15633	0.00478	0.0542
CNAG_06051	J9W004_CRYNH	-1.15804	0.0201	0.102
CNAG_05045	J9VRG8_CRYNH	-1.16653	0.00158	0.0372
CNAG_05459	J9W1N5_CRYNH	-1.16922	0.031	0.122
CNAG_03055	J9VPL1_CRYNH	-1.1721	0.0224	0.107
CNAG_01530	J9W0Z4_CRYNH	-1.17685	0.00218	0.0406
CNAG_05699	J9VNH9_CRYNH	-1.18504	0.017	0.0944
CNAG_02224	J9VQA4_CRYNH	-1.19123	0.0108	0.0787
CNAG_06608	J9VTI5_CRYNH	-1.19837	0.00899	0.0733
CNAG_01013	J9VR86_CRYNH	-1.21086	0.00364	0.0487
CNAG_05719	J9VNJ8_CRYNH	-1.21102	0.026	0.113
CNAG_01733	J9W1J2_CRYNH	-1.21465	0.0208	0.104
CNAG_00822	J9VFV0_CRYNH	-1.21889	0.0321	0.125
CNAG_01416	J9VJT7_CRYNH	-1.22554	0.0158	0.0932
CNAG_02383	J9VMI8_CRYNH	-1.22921	0.0165	0.0943
CNAG_04157	J9VR34_CRYNH	-1.23598	0.0308	0.122
CNAG_02137	J9VMH1_CRYNH	-1.23937	0.0157	0.0924
CNAG_00278	J9VGG4_CRYNH	-1.23976	0.0169	0.0944
CNAG_00172	J9VE51_CRYNH	-1.25132	0.0464	0.147
CNAG_00088	J9VKK6_CRYNH	-1.25614	0.0272	0.115
CNAG_00895	J9VU22_CRYNH	-1.26487	0.0129	0.0851
CNAG_02455	J9VS08_CRYNH	-1.26946	0.0265	0.115
CNAG_02095	J9VN82_CRYNH	-1.27635	0.000678	0.0306
CNAG_00127	J9VI28_CRYNH	-1.28855	0.00533	0.0565
CNAG_04949	J9VR68_CRYNH	-1.29723	0.000256	0.0237
CNAG_01334	J9VMY5_CRYNH;T2BMC5_CRYNH	-1.29797	0.013	0.0856
CNAG_04783	J9VT68_CRYNH	-1.3056	0.0384	0.134
CNAG_03891	J9VJ21_CRYNH	-1.31997	0.0224	0.107
CNAG_05444	J9VWM7_CRYNH	-1.32443	0.000518	0.0283
CNAG_05164	J9VPC6_CRYNH	-1.33329	0.0132	0.0859
CNAG_01768	J9VX61_CRYNH	-1.34211	0.0458	0.146
CNAG_00135	J9VDA7_CRYNH	-1.35492	0.0066	0.0624
CNAG_06028	J9VUW3_CRYNH	-1.36163	0.000475	0.0271
CNAG_07478	J9VNI0_CRYNH	-1.37377	0.00459	0.0527
CNAG_03426	J9VY61_CRYNH	-1.37625	0.0109	0.0789
CNAG_07941	J9VZ10_CRYNH	-1.39489	0.00342	0.0475
CNAG_02507	J9VUC7_CRYNH	-1.41435	0.0299	0.121
CNAG_03658	J9VG98_CRYNH	-1.42194	0.00166	0.0376
CNAG_01535	J9W0Z8_CRYNH	-1.42572	0.000978	0.0338
CNAG_05532	J9VXI4_CRYNH	-1.42585	0.00378	0.0496
CNAG_01342	J9VKN0_CRYNH	-1.45219	0.0359	0.129
CNAG_01255	J9VNA6_CRYNH	-1.46025	0.0301	0.121
CNAG_04788	J9VT63_CRYNH	-1.47582	0.00059	0.0295
CNAG_06804	J9VSH9_CRYNH;T2BNU8_CRYNH	-1.47615	0.0225	0.107
CNAG_01814	J9W1N9_CRYNH	-1.47892	0.00625	0.0617
CNAG_00841	J9VF67_CRYNH	-1.4888	0.0359	0.129
CNAG_06130	J9W2J5_CRYNH	-1.49529	0.00112	0.0339
CNAG_05339	J9VWX2_CRYNH	-1.50558	5.18e-05	0.0115
CNAG_05685	J9VP35_CRYNH	-1.51962	0.00282	0.045
CNAG_04817	J9VT39_CRYNH	-1.53234	0.0281	0.117
CNAG_03258	J9VV70_CRYNH	-1.53315	0.0173	0.0949
CNAG_06568	J9VNM4_CRYNH	-1.55605	0.0488	0.15
CNAG_02186	J9VSN4_CRYNH	-1.56126	0.01	0.0761
CNAG_03454	J9VVN7_CRYNH	-1.56165	0.00651	0.0619
CNAG_05812	J9VRU2_CRYNH	-1.58327	0.000893	0.0328
CNAG_02983	J9VM84_CRYNH	-1.58643	0.00561	0.0582
CNAG_03922	J9VGC6_CRYNH	-1.58946	0.00306	0.0466
CNAG_01794	J9VX79_CRYNH	-1.59662	0.0137	0.0873
CNAG_06889	J9VR08_CRYNH	-1.60729	0.0227	0.107
CNAG_04148	J9VRL4_CRYNH	-1.61075	0.0286	0.118
CNAG_06162	J9W0D0_CRYNH	-1.6133	0.0168	0.0944
CNAG_05312	J9VPN6_CRYNH	-1.6182	0.0407	0.137
CNAG_04777	J9W0A0_CRYNH	-1.62214	0.0152	0.0915
CNAG_06761	J9VKA6_CRYNH	-1.62262	0.000705	0.0312
CNAG_04920	J9VSP5_CRYNH	-1.63403	0.00139	0.0366
CNAG_05803	J9VNS1_CRYNH	-1.63749	0.00705	0.0639
CNAG_03977	J9VGG9_CRYNH	-1.65109	0.0349	0.128
CNAG_02701	J9VN30_CRYNH	-1.65998	0.00312	0.0466
CNAG_04262	J9VRB6_CRYNH;T2BPJ8_CRYNH	-1.67478	0.0172	0.0947
CNAG_07922	J9VVL5_CRYNH	-1.68068	0.00628	0.0618
CNAG_03328	J9VVC2_CRYNH	-1.68471	0.000246	0.0233
CNAG_00597	J9VEG4_CRYNH	-1.69096	0.000309	0.0249
CNAG_04521	J9VZP9_CRYNH	-1.69625	0.00205	0.04
CNAG_05408	J9VZF6_CRYNH	-1.70723	0.0469	0.148
CNAG_05684	J9VNG5_CRYNH	-1.71295	0.0228	0.108
CNAG_07715	J9VPN2_CRYNH	-1.72454	0.041	0.137
CNAG_05475	J9VWU5_CRYNH	-1.72703	0.00733	0.0657
CNAG_00247	J9VL43_CRYNH	-1.74634	0.00704	0.0639
CNAG_02215	J9VV71_CRYNH	-1.76542	0.0269	0.115
CNAG_00280	J9VEI4_CRYNH	-1.79488	0.00346	0.0476
CNAG_02300	J9VM29_CRYNH	-1.84504	0.00399	0.0504
CNAG_02353	J9VQ04_CRYNH	-1.85116	0.0209	0.104
CNAG_04417	J9VZH3_CRYNH	-1.86129	0.0235	0.109
CNAG_06448	J9VW29_CRYNH	-1.87717	0.00786	0.0679
CNAG_00735	J9VME7_CRYNH	-1.89688	0.0033	0.047
CNAG_07426	J9VSY0_CRYNH	-1.90906	0.00832	0.0699
CNAG_07325	J9VG67_CRYNH	-1.91178	0.00773	0.0671
CNAG_06385	J9VWJ0_CRYNH	-1.91543	0.0103	0.0766
CNAG_05153	J9VJN2_CRYNH	-1.91883	0.0133	0.0861
CNAG_07428	J9VKU2_CRYNH	-1.92261	0.0407	0.137
CNAG_03449	J9VVN2_CRYNH	-1.9855	0.0303	0.121
CNAG_00486	J9VEW7_CRYNH	-1.99014	0.0398	0.136
CNAG_05027	J9VIL2_CRYNH	-1.99654	0.00188	0.0385
CNAG_01746	J9VUN3_CRYNH	-2.00774	0.0015	0.0372
CNAG_01947	J9VUJ7_CRYNH	-2.02664	0.00207	0.04
CNAG_02553	J9VU75_CRYNH	-2.0301	0.0478	0.149
CNAG_02043	J9VQT8_CRYNH	-2.04338	0.000329	0.0249
CNAG_00892	J9VLV2_CRYNH	-2.04774	0.0156	0.0922
CNAG_05479	J9VZQ6_CRYNH	-2.0518	0.0363	0.13
CNAG_06767	J9VG09_CRYNH	-2.05263	0.017	0.0944
CNAG_06087	J9W032_CRYNH	-2.10405	0.00748	0.0662
CNAG_00406	J9VIX6_CRYNH	-2.13612	0.0107	0.0787
CNAG_07638	J9VQ66_CRYNH	-2.14315	0.016	0.0932
CNAG_07917	J9VW67_CRYNH	-2.14824	0.0414	0.138
CNAG_00068	J9VFS6_CRYNH	-2.15818	0.000222	0.0228
CNAG_03020	J9VGY6_CRYNH	-2.18162	0.0368	0.131
CNAG_06294	J9W0P8_CRYNH	-2.19078	0.0138	0.0877
CNAG_03051	J9VM21_CRYNH	-2.19748	0.042	0.139
CNAG_01907	J9VV16_CRYNH	-2.22114	0.0234	0.109
CNAG_01145	J9VTG2_CRYNH	-2.26515	0.0373	0.132
CNAG_03295	J9VSZ4_CRYNH	-2.28112	0.0119	0.082
CNAG_02777	J9VMW8_CRYNH	-2.31724	0.00649	0.0619
CNAG_03558	J9VQM6_CRYNH	-2.35768	0.00111	0.0339
CNAG_01421	J9VMP5_CRYNH	-2.36112	0.00116	0.0343
CNAG_06246	J9W0K0_CRYNH	-2.36945	0.0144	0.0897
CNAG_04846	J9VXL8_CRYNH	-2.38048	0.00375	0.0495
CNAG_04523	J9VRZ1_CRYNH	-2.38435	0.00405	0.0506
CNAG_07766	J9VRM7_CRYNH	-2.41055	0.0358	0.129
CNAG_03772	J9VGK4_CRYNH	-2.44182	0.0172	0.0947
URM1	J9VLN1_CRYNH	-2.5114	0.0293	0.119
CNAG_06649	J9VTM1_CRYNH	-2.53671	0.038	0.133
CNAG_06623	J9VNV8_CRYNH	-2.58329	0.0036	0.0485
CNAG_02876	J9VQ37_CRYNH	-2.59029	0.0207	0.104
CHS6	CHS6_CRYNH	-2.61853	0.0217	0.106
CNAG_04276	J9VUD4_CRYNH	-2.63161	0.00252	0.0433
CNAG_02958	J9VMA7_CRYNH	-2.68285	0.0333	0.126
CNAG_01070	J9VNS3_CRYNH	-2.68831	0.0428	0.141
CNAG_01925	J9VXI1_CRYNH	-2.75623	0.000441	0.0268
CNAG_06173	J9W2Q7_CRYNH	-2.7764	0.00151	0.0372
CNAG_04319	J9VZ85_CRYNH	-2.84685	0.0156	0.0922
CNAG_01331	J9VQB6_CRYNH	-2.98136	0.0133	0.0861
CNAG_02882	J9VMH7_CRYNH	-3.00115	0.0288	0.118
CNAG_05523	J9W1T1_CRYNH	-3.00515	0.000514	0.0283
CNAG_02959	J9VHQ4_CRYNH	-3.04743	0.0239	0.11
CNAG_01635	J9W188_CRYNH	-3.05432	0.000282	0.0245
CNAG_04142	J9VQY2_CRYNH	-3.0677	0.00301	0.0466
CNAG_06865	J9VPS0_CRYNH	-3.07092	0.0152	0.0915
CNAG_06650	J9VW79_CRYNH;T2BMU7_CRYNH	-3.13068	0.00259	0.0434
CNAG_05929	J9VPQ6_CRYNH	-3.14702	0.00192	0.0389
CNAG_01441	J9VJR1_CRYNH	-3.14728	0.0175	0.0957
CNAG_06925	J9VIA7_CRYNH	-3.20757	0.0011	0.0339
CNAG_04496	J9VZM6_CRYNH	-3.26857	0.00287	0.0454
CNAG_03910	J9VP19_CRYNH	-3.27245	0.0166	0.0944
CNAG_06320	J9VWD0_CRYNH	-3.28257	0.042	0.139
CNAG_07873	J9W3L2_CRYNH	-3.33507	1.46e-05	0.00789
CNAG_00024	J9VD12_CRYNH;T2BP08_CRYNH;T2BQ74_CRYNH	-3.39066	3.34e-05	0.0106
CNAG_02479	J9VPK4_CRYNH	-3.48325	0.000632	0.03
CNAG_00503	J9VJ57_CRYNH	-3.53407	0.000733	0.0312
CNAG_05914	J9VUE5_CRYNH	-3.55554	0.00108	0.0339
CNAG_05520	J9VZT4_CRYNH	-3.57132	0.00011	0.0199
CNAG_01072	J9VR35_CRYNH	-3.58507	0.0212	0.105
CNAG_05662	J9VXU6_CRYNH	-3.59352	0.02	0.102
CNAG_05003	J9VJ65_CRYNH	-3.70981	0.00159	0.0372
CNAG_00765	J9VHQ5_CRYNH	-3.75319	0.0327	0.126
CNAG_04225	J9VR88_CRYNH	-3.80889	0.000571	0.0295
CNAG_00456	J9VEU5_CRYNH	-3.87848	0.000214	0.0228
CNAG_02910	J9VH99_CRYNH	-3.96091	0.0013	0.0365
CNAG_06050	J9VVI1_CRYNH	-3.96407	0.00244	0.0426
CNAG_06729	J9VN04_CRYNH	-3.97027	0.00416	0.051
CNAG_02488	J9VPJ3_CRYNH	-4.0227	0.000912	0.0331
CNAG_04633	J9VT06_CRYNH	-4.22298	0.00109	0.0339
CNAG_07990	T2BP97_CRYNH	-4.29891	0.0308	0.122
CNAG_04210	J9VRS4_CRYNH	-4.30723	0.00107	0.0339
CNAG_01985	J9VZR7_CRYNH	-4.33391	0.000319	0.0249
CNAG_07751	J9VYK9_CRYNH	-4.6362	0.00375	0.0495
CNAG_03498	J9VR24_CRYNH	-5.05822	0.000172	0.0228
CNAG_05867	J9VRZ8_CRYNH	-6.27231	2.15e-05	0.00895
